# Supplementary material for: Association between Antidepressants and Dementia Risk in Older Adults with Depression: A Systematic Review and Meta-Analysis
Source: J Clin Med. 2023 Oct 3;12(19):6342. doi: 10.3390/jcm12196342 (PMC10573169; doi:10.3390/jcm12196342)
Supplement: Supplementary file 1 [file jcm-12-06342-s001.zip]

Archive with 1 entries (1 files):
- jcm-2602003-supplementary.pdf
